# Supplementary material for: Subgenome evolutionary dynamics in allotetraploid ferns: insights from the gene expression patterns in the allotetraploid species Phegopteris decursivepinnata (Thelypteridaceae, Polypodiales)
Source: Front Plant Sci. 2024 Jan 9;14:1286320. doi: 10.3389/fpls.2023.1286320 (PMC10803465; doi:10.3389/fpls.2023.1286320)
Supplement: Supplementary file 1 [file DataSheet_1.zip]

Archive with 2 entries (2 files):
- Data Sheet.docx
- __MACOSX/._Data Sheet.docx
